# Supplementary material for: Self-Assembly of Hydrophobic Hyperbranched PLMA Homopolymer with –COOH End Groups as Effective Nanocarriers for Bioimaging Applications
Source: Polymers (Basel). 2024 Jul 30;16(15):2166. doi: 10.3390/polym16152166 (PMC11314538; doi:10.3390/polym16152166)
Supplement: Supplementary file 1 [file polymers-16-02166-s001.zip]

Archive with 1 entries (1 files):
- polymers-3102347-supplementary.pdf
